# Supplementary material for: A practical view of fine-mapping and gene prioritization in the post-genome-wide association era
Source: Open Biol. 2020 Jan 15;10(1):190221. doi: 10.1098/rsob.190221 (PMC7014684; doi:10.1098/rsob.190221)
Supplement: Supplementary tables [file rsob190221supp1.xlsx]

## Sheet: Supplementary Table 1
Supplementary Table 1: Online databases and resources for fine-mapping and gene prioritzation
Type	Name	Single-cell resolution	Description	Access	URL	References
Epigenetic	Epigenome roadmap	no	Epigenetic data from many cell-lines and tissues.	Publicly available	http://www.roadmapepigenomics.org/	20
	ENCODE: Encyclopedia of DNA Elements	no	Epigenetic data from many cell-lines and tissues.	Publicly available	https://www.encodeproject.org/	32
	International Human Epigenome Consortium (IHEC)	no	Epigenetic data and analyses from many cell-lines and tissues.	Publicly available	https://www.cell.com/consortium/IHEC	34
eQTL	eQTLgen	yes (in the future)	Large scale whole-blood cis-eQTL meta-analysis in ~32k samples. Trans-eQTLs for all GWAS catalog variants. In the future it will have single-cell eQTLs available through sc-eQTLgen.	Publicly available summary statistics.	http://www.eqtlgen.org/	72,90,96,108
	Westra blood eQTLs	no	Whole-blood genome wide cis-eQTLs and trans-eQTLs for GWAS marker-SNPs.	Publicly available summary statistics.	https://genenetwork.nl/bloodeqtlbrowser/	70
	BBMRI BIOS eQTL and mQTL	no	Cis-eQTL and meQTL summary statistics in ~4000 whole-blood samples.	Publicly available summary statistics. Expression data and genotypes available upon request from the BBMRI BIOS consortium	https://www.genenetwork.nl/biosqtlbrowser/ https://www.bbmri.nl/acquisition-use-analyze/bios	71.101
	Milieu Interieur Consortium	no	Cis- and trans-eQTLs for ~560 immune genes upon stimulation with six pathogens. Expression data for immune genes upon stimulation.	Publicly available summary statistics and gene-expression counts.	http://misage.pasteur.fr/	73
	GTEx	no	Tissue-specific RNA-seq and cis-eQTL data.	Publicly available summary statistics. Expression data and genotypes available upon request.	https://gtexportal.org/home/	92
Gene expression	NCBI gene expression omnibus	no	Collection of gene expression datasets.	Depends on the dataset	https://www.ncbi.nlm.nih.gov/geo/	121
	Expression atlas	no	Collection of gene expression datasets upon different biological conditions.	Not yet available	https://www.ebi.ac.uk/gxa/home	122
	Single-cell atlas	yes	Collection of single-cell gene expression datasets.	Not yet available	https://www.ebi.ac.uk/gxa/sc/home	122
Genomic reference	1000G (phase 3)		Whole-genome sequence-based genotype reference for many populations.	Publicly available	http://www.internationalgenome.org/	123
	GoNL		Large scale genomic reference map of ~800 dutch individuals.	Available upon request	http://www.nlgenome.nl/	124
GWAS	EBI GWAS catalog		Large collection of genome-wide association summary statistics.	Publicly available	https://www.ebi.ac.uk/gwas/	6
Multi-omics	Haploreg	no	Integrative database combining LD information from 1000G with other public datasets, including eQTLs, epigenetic marks and ChIP-seq data for single loci.	Publicly available	https://pubs.broadinstitute.org/mammals/haploreg/haploreg.php	125
	LifeTime consortium	yes (in the future)	Large scale consortium aimed at generating single-cell multi-omics data in the context of disease.	No data available yet	https://lifetime-fetflagship.eu/	97
	UK biobank	no	Large scale population biobank (~250k individuals) with many levels of data. Many summary statistics are available.	Publicly available summary statistics. Genotype data available upon request	https://www.ukbiobank.ac.uk/	126
	EnhancerAtlas 2.0	no	This database provides enhancer annotations in nine species	Publicly available	http://www.enhanceratlas.org/indexv2.php	69
Pathways	Reactome		Biological pathways drawn based on proteins (and associated genes).	Publicly available	https://reactome.org/	127
	KEGG		Molecular pathways based on manual curation of known literature.	Publicly available	https://www.genome.jp/kegg/pathway.html	128
	Gene Ontology		Genesets representing molecular processes, cellular components and biological processes.	Publicly available	http://geneontology.org/	130.129
	Human phenotype ontology (HPO)		Genesets based on human disease phenotypes.	Publicly available	https://hpo.jax.org/app/	131
Transcription factors	JASPAR		Map of transcription factor binding sites for many different species (including humans).	Publicly available	http://jaspar.genereg.net/	45
	PHANTOM5 SSTAR		Map of activity of transcription factors in several cell-lines and primary human tissues.	Publicly available	http://fantom.gsc.riken.jp/5/sstar/Main_Page	33
	Kipoi		Database of genomic prediction models, including transcription factor binding.	Publicly available	https://kipoi.org/	132
Drug targets	DrugBank 5.0		Database containing molecular information about drugs, their mechanisms, interactions, and targets.	Publicly available	https://www.drugbank.ca/	120

## Sheet: Supplementary Table 2
Supplementary Table 2: Functional genomics tools for variant fine-mapping and gene prioritization
Type	Tool / Implementation	Description	Advantages	Disadvantages	References
Functional element identification	DNase-seq	DNase I hypersensitive sites sequencing DNase I digestion of accessible DNA, followed by fragmentation and tagging.	Genome wide	Requires many cells	26,18,43
	ATAC-seq	Assay for Transposase-Accessible Chromatin and sequencing Simultaneous tagging and fragmentation of accessible DNA by hyperactive transposase homodimers.	Genome wide		25.36
	ChIP-seq	Chromatin Immuno Precipitation sequencing Identification of DNA-fragments that bind specific histone or transcription factor (TF) proteins.	Genome wide	Highly dependent on antibody quality	12,20,23,25,21,51,46
	SELEX-seq	Systematic Evolution of Ligands by EXponential enrichment Identification of protein (TF) binding affinity to a random pool of DNA-fragments by immunoprecipitation and sequencing	High Throughput detection of TF affinities Many different proteins can be tested	Limited to the selected fixed DNA-fragments Does not provide genomic in vivo binding locations	50.46
TSS identification	GRO-seq	Global nuclear Run-On sequencing Isolated nuclei are incubated (run-on) with non-labeled A, C, G, and 5-Bromo-U labeled nucleotides to identify transcription start-site (TSS) locations.	Genome wide	Does not detect total RNA levels	29
	PRO-seq	Precision nuclear Run-On sequencing Isolated nuclei are incubated (run-on) with a single round of each biotin-labeled nucleotide(s) to identify TSS locations.	Genome wide Higher precision than GRO-seq	Does not detect total RNA levels	30
	CAGE	Cap Analysis Gene Expression Identification of TSSs by using a restriction enzyme to digest DNA near the 5'-cap of mRNA products.	Genome wide	Does not detect transcription passed the TSS	31
Regulatory activity identification	Luciferase Assay	Cloning of a DNA fragment in front of the luciferase gene, followed by assessing its ability to induce luciferase protein production as measured by relative luminiscence.	Quick validation of transcriptional activity High resolution	Can only process a single DNA fragment at a time Shows relative activity to other fragments tested at the same time	55.44
	MPRA	Massively Parallel Reporter Assay Measurement of the transcriptional activity of a reporter gene as induced by synthetically generated DNA fragments.	High Throughput High resolution	Time consuming Synthetically generated DNA fragments	56
	STARR-seq	Self-Transcribing Active Regulatory Region sequencing Measurement of transcriptional activity of a reporter gene as induced by genomic-derived DNA fragments.	High Throughput Genomic-derived DNA fragments Tiling of DNA fragments High resolution	Time consuming SNP effects can only be observed on a captured subset of DNA loci	57
	SuRE	Survey of Regulatory Elements Measurement of transcriptional activity of a reporter gene as induced by genome-derived DNA fragments.	High Throughput Genome-derived DNA fragments Tiling of DNA fragments High resolution	Time consuming Does not capture the majority of variants with low minor allele frequency	58.59
3D-interactome	Hi-C	Chromatin Conformation Capture methodologies (including Hi-C) Identification of enhancer-promoter interactions by fixation of all physical DNA-DNA contacts.	Genome wide Various applications for different purposes	Low resolution	66,67,68,69
	HiChIP	Identification of protein interactions with DNA after fixation of all physical DNA-DNA contacts (protein binding associated with long-range DNA-DNA interactions)	Genome wide	Highly dependent on antibody quality	63
Cell manipulation	Single-cell seq	mRNA transcript sequencing of (often biopsy-derived) dissociated single-cells to indentify cell-type differences.	High Throughput Provides a cell-type overview of actual tissues Possible to test epistatic effects Can be coupled to functional element identification methods	Still expensive Limited number of transcribed genes can be identified (high zero inflation) Possible misidentification of cell types because gene expression does not always correlate with actual protein expression, or because of low data quality	90.91
	CRISPR (i/a)	Clustered Regularly Interspaced Short Palindromic Repeats Targeted DNA editing by Cas9, or targeted gene/enhancer transcriptional activation (CRISPRa) or interference (CRISPRi) by dCas9 coupled to an effector molecule.	Specific targeting of nucleotides or genes/enhancers Non-permanent regulation of genes/enhancers by CRISPRi/a	Time consuming Difficult to introduce single nucleotide changes Almost always requires the use of cell-lines.	105,106,107,110,111,112

## Sheet: Supplementary Table 3
Supplementary Table 3: Bioinformatic tools for fine-mapping and gene prioritzation
Type	Tool / Implementation	Description	Advantages	Disadvantages	URL	References
Variant prioritization	Probabilistic Identification of Causal SNPs (PICS)	Estimate causality of a GWAS variant by using haplotype structure and the GWAS pattern.			https://pubs.broadinstitute.org/pubs/finemapping	12
	ANNOVAR	Annotate variants with public information to determine if a coding variant has a deleterious effect. Overlap with public data sources such as chromatin marks, predicted transcription factor binding sites, and conserved regions.			http://annovar.openbioinformatics.org/en/latest/ https://github.com/WGLab/doc-ANNOVAR	133
	Regulatory trait locus intersection (RELI)	Enrichment of GWAS signals in (ChIP-seq based) transcription factor binding sites.		Needs ChIP-seq data, which might not be available for the cell-type / tissue of interest	https://github.com/WeirauchLab/RELI	51
Transcription factor binding prediction	No Read Left Behind (NRLB)	Biophysical models for protein-DNA interaction.	Takes subtle transcription factor binding differences into account Predicts binding motifs of overlapping transcription factor binding sites	Needs in-vitro validation Difficult to interpret the biological impact of subtle effects	https://github.com/BussemakerLab/NRLB	44
Mendelian Randomization	GWAS-summary-based mendelian randomization (SMR)	Prioritization of genes through mendelian randomization of eQTLs and GWAS signals.	Provides an estimate of the causal direction between exposure and outcome Applicable to any two traits where summary statistics are available	Several assumptions have to be made about confounding factors Needs high powered GWAS study	https://cnsgenomics.com/software/smr/#Overview	80
	MRbase	Online mendelian randomization platform with an integrated database of summary statistics.	Combines several methods for MR and shows the output for each Integrated database of GWAS summary statistics Easy to use for non-bioinformaticians	Several assumptions have to be made about confounding factors	http://www.mrbase.org/	83
Independent variant selection	Plink 1.9	Genetics toolkit that can perform many genetic analysis including independent variant selection through LD-based clumping	Fast and easy to use		https://www.cog-genomics.org/plink/1.9	134
	GCTA's COJO	Stepwise regression method to identify multiple independent variant effects in a single locus, sometimes used in MR.	Uses summary-level data	A large reference cohort is required with individual-level genotypes	https://cnsgenomics.com/software/gcta/	75
Gene prioritization using expression and epigenetics	FUMA	Online automated GWAS visualization and gene prioritization by combining public datasets, including eQTLs, epigenetic marks and ChIP-seq data.	Comprehensive integration of different data sources to prioritize genes Easy to use for non-bioinformaticians	Limited by the quality, utility & context of the available public data	https://fuma.ctglab.nl/	76
	COLOC	Bayesian framework to identify colocalization of (eQTL) GWAS signals based on summary statistics.	Applicable to any two traits where summary statistics are available	Assumes each locus has one causal variant Does not give estimates of causal direction	http://coloc.cs.ucl.ac.uk/coloc/ https://github.com/chr1swallace/coloc/	77
	PrediXcan	Predict the genetic component of gene expression using genetics, then associate back to the phenotype in the (disease) cohort.		Models are only as good as the training data used to generate them		135
	scGen	Prediction of perturbed state of single cells using baseline expression data.		Limited to highly variable genes	https://github.com/theislab/scgen	136
Other gene prioritizations	PASCAL	Gene prioritization based on GWAS summary statistics.	Prioritize genes based on the GWAS summary statistics alone	Does not take any context into account	https://www2.unil.ch/cbg/index.php?title=Pascal	137
	DEPICT	“DEPICT is an integrative tool that based on predicted gene functions systematically prioritizes the most likely causal genes at associated loci, highlights enriched pathways, and identifies tissues/cell-types where genes from associated loci are highly expressed”.			https://data.broadinstitute.org/mpg/depict/	138
Co-expression frameworks	eMAGMA	“We provide a framework for the identification of individual risk genes and gene co-expression networks using genome-wide association summary statistics and gene expression information across multiple human brain tissues and whole blood.”.				94
	Genenetwork Assisted Diagnostic Optimization (GADO) / GeneNetwork (NL)	Online tool for assessing co-expression networks and associated pathway enrichments for genesets and their co-expressed genes. Performs gene prioritization for disease phenotypes based on HPO terms.	Gene co-expression networks based on public gene-expression data from several tissues Provides pathway enrichments for input genes Easy to use for non-bioinformaticians	Limited by the quality, utility & context of the available public data	https://genenetwork.nl/	109
